# Supplementary material for: Multiple Resistance Mechanisms Involved in Glyphosate Resistance in Eleusine indica
Source: Plants (Basel). 2022 Nov 23;11(23):3199. doi: 10.3390/plants11233199 (PMC9740094; doi:10.3390/plants11233199)
Supplement: Supplementary file 1 [file plants-11-03199-s001.zip]

Archive with 1 entries (1 files):
- plants-1944310-supplementary.pdf
